# Supplementary material for: Applications of Machine Learning in Palliative Care: A Systematic Review
Source: Cancers (Basel). 2023 Mar 4;15(5):1596. doi: 10.3390/cancers15051596 (PMC10001037; doi:10.3390/cancers15051596)
Supplement: Supplementary file 1 [file cancers-15-01596-s001.zip]

Archive with 2 entries (2 files):
- Supp_Table S1.pdf
- Supp_Table S2.xlsx
